# Supplementary material for: Therapeutic Effect of Curcumin on 5/6Nx Hypertriglyceridemia: Association with the Improvement of Renal Mitochondrial β-Oxidation and Lipid Metabolism in Kidney and Liver
Source: Antioxidants (Basel). 2022 Nov 6;11(11):2195. doi: 10.3390/antiox11112195 (PMC9686550; doi:10.3390/antiox11112195)
Supplement: Supplementary file 1 [file antioxidants-11-02195-s001.zip]

Archive with 1 entries (1 files):
- antioxidants-1996390-supplementary.pdf
